# Supplementary material for: Impact of kidney function on the metabolome in the general population
Source: PLoS One. 2026 Jun 30;21(6):e0347652. doi: 10.1371/journal.pone.0347652 (PMC13318015; doi:10.1371/journal.pone.0347652)
Supplement: S1 Table — (XLSX) [file pone.0347652.s001.xlsx]

## Sheet: Sheet 1
chemical_name
