# Supplementary material for: Impact of kidney function on the metabolome in the general population
Source: PLoS One. 2026 Jun 30;21(6):e0347652. doi: 10.1371/journal.pone.0347652 (PMC13318015; doi:10.1371/journal.pone.0347652)
Supplement: S4 Table — (XLSX) [file pone.0347652.s004.xlsx]

## Sheet: Sheet 1
Super pathway	Sub pathway	Metabolite	nsnp	Exposure	Beta	SE	Nominal p-value	CI - Upper bracket	CI - Lower bracket	FDR-adjusted p-value	beta1_obs
Carbohydrate	Aminosugar Metabolism	glucuronate	157	eGFR - creatinine	-2.64467	0.625537	2.35944e-05	-1.41864	-3.8707	0.000265074	-0.298772
Amino Acid	Histidine Metabolism	imidazole lactate	157	eGFR - creatinine	-2.06834	0.568414	0.000273919	-0.95427	-3.18241	0.00175765	-0.320994
Amino Acid	Tryptophan Metabolism	kynurenine	157	eGFR - creatinine	-1.95409	0.606397	0.00127096	-0.765572	-3.1426	0.00631378	-0.419941
Amino Acid	Tryptophan Metabolism	indolelactate	157	eGFR - creatinine	-2.07102	0.560294	0.000218766	-0.972858	-3.16917	0.00149733	-0.392801
Peptide	Gamma-glutamyl Amino Acid	gamma-glutamylphenylalanine	157	eGFR - creatinine	-2.21945	0.579282	0.00012743	-1.08407	-3.35482	0.00103286	-0.433834
Amino Acid	Phenylalanine Metabolism	phenyllactate (PLA)	157	eGFR - creatinine	-2.81917	0.565557	6.20341e-07	-1.7107	-3.92764	1.27377e-05	-0.332799
Amino Acid	Urea cycle; Arginine and Proline Metabolism	homocitrulline	157	eGFR - creatinine	-3.58115	0.617661	6.71433e-09	-2.37056	-4.79174	2.58502e-07	-0.477685
Amino Acid	Glycine, Serine and Threonine Metabolism	N-acetylglycine	157	eGFR - creatinine	-1.95252	0.591356	0.000960801	-0.793479	-3.11155	0.00485126	-0.154224
Amino Acid	Histidine Metabolism	1-methylhistidine	157	eGFR - creatinine	-4.57687	0.616537	1.14054e-13	-3.36848	-5.78526	1.75643e-11	-0.556054
Amino Acid	Glycine, Serine and Threonine Metabolism	N-acetylthreonine	157	eGFR - creatinine	-2.687	0.607428	9.70833e-06	-1.49646	-3.87754	0.000135917	-0.569671
Amino Acid	Histidine Metabolism	N-acetylhistidine	157	eGFR - creatinine	-1.64875	0.586612	0.00494432	-0.499016	-2.79849	0.0200375	-0.340997
Peptide	Gamma-glutamyl Amino Acid	gamma-glutamylglycine	157	eGFR - creatinine	-2.40949	0.567599	2.1854e-05	-1.29702	-3.52196	0.000265074	-0.26751
Carbohydrate	Aminosugar Metabolism	erythronate*	157	eGFR - creatinine	-2.51804	0.60515	3.1683e-05	-1.33197	-3.70412	0.000310797	-0.540533
Energy	TCA Cycle	aconitate [cis or trans]	157	eGFR - creatinine	-1.57387	0.61805	0.0108808	-0.362511	-2.78522	0.0374396	-0.319093
Nucleotide	Purine Metabolism, (Hypo)Xanthine/Inosine containing	N1-methylinosine	157	eGFR - creatinine	-2.9625	0.617193	1.58691e-06	-1.75283	-4.17218	2.87511e-05	-0.484562
Nucleotide	Purine Metabolism, Guanine containing	N2,N2-dimethylguanosine	157	eGFR - creatinine	-2.58783	0.613061	2.43049e-05	-1.38625	-3.7894	0.000265074	-0.526031
Nucleotide	Purine Metabolism, Adenine containing	N6-carbamoylthreonyladenosine	157	eGFR - creatinine	-3.05118	0.594284	2.83324e-07	-1.88641	-4.21596	6.71259e-06	-0.564869
Nucleotide	Pyrimidine Metabolism, Orotate containing	orotidine	157	eGFR - creatinine	-1.4475	0.563631	0.0102239	-0.342799	-2.55219	0.0357838	-0.407658
Nucleotide	Pyrimidine Metabolism, Uracil containing	5,6-dihydrouridine	157	eGFR - creatinine	-2.91694	0.614127	2.03676e-06	-1.71328	-4.12061	3.48512e-05	-0.542058
Nucleotide	Pyrimidine Metabolism, Uracil containing	3-(3-amino-3-carboxypropyl)uridine*	157	eGFR - creatinine	-3.51248	0.613609	1.03857e-08	-2.30983	-4.71514	3.5542e-07	-0.597638
Nucleotide	Pyrimidine Metabolism, Uracil containing	5-methyluridine (ribothymidine)	157	eGFR - creatinine	-2.16093	0.573582	0.000164934	-1.03673	-3.28513	0.00123901	-0.145855
Amino Acid	Leucine, Isoleucine and Valine Metabolism	isovalerylglycine	157	eGFR - creatinine	-1.68352	0.687729	0.0143672	-0.335601	-3.03145	0.0456197	-0.193377
Nucleotide	Purine Metabolism, Guanine containing	7-methylguanine	157	eGFR - creatinine	-2.05303	0.610939	0.000778168	-0.855608	-3.25044	0.00427993	-0.396258
Partially Characterized Molecules	Partially Characterized Molecules	glutamine_degradant*	157	eGFR - creatinine	-2.17108	0.502886	1.57992e-05	-1.18544	-3.15672	0.000211571	-0.269275
Cofactors and Vitamins	Ascorbate and Aldarate Metabolism	gulonate*	157	eGFR - creatinine	-2.23411	0.652145	0.000613025	-0.955928	-3.51229	0.00350257	-0.380223
Amino Acid	Leucine, Isoleucine and Valine Metabolism	tiglylcarnitine (C5:1-DC)	157	eGFR - creatinine	-1.68276	0.627291	0.00730564	-0.453291	-2.91223	0.0277795	-0.35524
Lipid	Carnitine Metabolism	deoxycarnitine	157	eGFR - creatinine	-3.01197	0.535557	1.86587e-08	-1.9623	-4.06165	5.22444e-07	-0.329067
Nucleotide	Purine Metabolism, Adenine containing	N6-succinyladenosine	157	eGFR - creatinine	-1.74646	0.677476	0.00994059	-0.418629	-3.07428	0.035192	-0.372968
Amino Acid	Histidine Metabolism	1-ribosyl-imidazoleacetate*	157	eGFR - creatinine	-2.30864	0.604613	0.000134338	-1.12362	-3.49366	0.00106093	-0.365754
Carbohydrate	Fructose, Mannose and Galactose Metabolism	mannitol/sorbitol	157	eGFR - creatinine	-2.597	0.624778	3.22906e-05	-1.37246	-3.82155	0.000310797	-0.201207
Amino Acid	Urea cycle; Arginine and Proline Metabolism	dimethylarginine (SDMA + ADMA)	157	eGFR - creatinine	-2.15579	0.612623	0.000433269	-0.955067	-3.3565	0.00261661	-0.475625
Amino Acid	Glycine, Serine and Threonine Metabolism	N-acetylserine	157	eGFR - creatinine	-3.09291	0.617424	5.46055e-07	-1.88278	-4.30304	1.20132e-05	-0.622985
Lipid	Fatty Acid, Dihydroxy	2S,3R-dihydroxybutyrate	157	eGFR - creatinine	-2.4503	0.539591	5.59806e-06	-1.39272	-3.50788	8.21049e-05	-0.332485
Amino Acid	Glutamate Metabolism	alpha-ketoglutaramate*	157	eGFR - creatinine	-2.35041	0.604731	0.000101613	-1.16516	-3.53566	0.000869353	-0.457902
Amino Acid	Leucine, Isoleucine and Valine Metabolism	3-methylglutaconate	157	eGFR - creatinine	-2.49796	0.602146	3.3476e-05	-1.31778	-3.67815	0.000312443	-0.358574
Amino Acid	Glutathione Metabolism	cysteinylglycine disulfide*	157	eGFR - creatinine	-1.68645	0.576555	0.00344397	-0.556427	-2.81648	0.0151535	-0.319708
Amino Acid	Histidine Metabolism	hydantoin-5-propionate	157	eGFR - creatinine	-1.68891	0.623811	0.006781	-0.466266	-2.91156	0.0264244	-0.278745
Peptide	Dipeptide	prolylglycine	157	eGFR - creatinine	-1.72161	0.636834	0.00686349	-0.473443	-2.96979	0.0264244	-0.365309
Amino Acid	Histidine Metabolism	N-acetylcarnosine	157	eGFR - creatinine	-1.97359	0.463258	2.04212e-05	-1.06562	-2.88156	0.000262072	-0.375975
Amino Acid	Histidine Metabolism	N-acetyl-1-methylhistidine*	157	eGFR - creatinine	-1.61333	0.520144	0.00192412	-0.593867	-2.63279	0.00897924	-0.250845
Lipid	Fatty Acid, Dicarboxylate	3-hydroxyadipate	157	eGFR - creatinine	-1.66089	0.660344	0.011897	-0.366638	-2.95514	0.0389815	-0.176757
Amino Acid	Urea cycle; Arginine and Proline Metabolism	N-delta-acetylornithine	157	eGFR - creatinine	-1.45018	0.52499	0.00573966	-0.421216	-2.47914	0.0229586	-0.259352
Amino Acid	Polyamine Metabolism	acisoga	157	eGFR - creatinine	-2.08411	0.613773	0.000684848	-0.881139	-3.28708	0.00383515	-0.237527
Amino Acid	Urea cycle; Arginine and Proline Metabolism	N2,N5-diacetylornithine	157	eGFR - creatinine	-2.36044	0.609729	0.000108263	-1.16539	-3.55548	0.000901214	-0.287155
Amino Acid	Methionine, Cysteine, SAM and Taurine Metabolism	methionine sulfone	157	eGFR - creatinine	-3.40694	0.568316	2.03739e-09	-2.29306	-4.52081	8.96452e-08	-0.357438
Amino Acid	Leucine, Isoleucine and Valine Metabolism	3-methylglutarylcarnitine (2)	157	eGFR - creatinine	-1.9157	0.597123	0.0013356	-0.745362	-3.08604	0.00643441	-0.337792
Carbohydrate	Pentose Metabolism	arabonate/xylonate	157	eGFR - creatinine	-1.76147	0.611771	0.00398556	-0.562424	-2.96052	0.0170494	-0.365486
Amino Acid	Tryptophan Metabolism	C-glycosyltryptophan	157	eGFR - creatinine	-2.56078	0.606954	2.45313e-05	-1.37117	-3.75039	0.000265074	-0.584872
Lipid	Fatty Acid Metabolism (Acyl Carnitine, Dicarboxylate)	adipoylcarnitine (C6-DC)	157	eGFR - creatinine	-2.31313	0.607122	0.000138972	-1.12319	-3.50307	0.00107008	-0.308699
Amino Acid	Tyrosine Metabolism	4-hydroxyphenylacetoylcarnitine	157	eGFR - creatinine	-1.649	0.65774	0.0121739	-0.35985	-2.93814	0.0394689	-0.259612
Peptide	Acetylated Peptides	phenylacetylglutamate	157	eGFR - creatinine	-1.76264	0.662994	0.0078464	-0.463197	-3.06209	0.0291168	-0.226226
Cofactors and Vitamins	Ascorbate and Aldarate Metabolism	ascorbic acid 2-sulfate	157	eGFR - creatinine	-2.09708	0.612006	0.000611268	-0.897568	-3.29659	0.00350257	-0.343815
Lipid	Fatty Acid Metabolism (Acyl Carnitine, Dicarboxylate)	pimeloylcarnitine/3-methyladipoylcarnitine (C7-DC)	157	eGFR - creatinine	-1.81896	0.612544	0.00298271	-0.618395	-3.01952	0.0133935	-0.27429
Peptide	Acetylated Peptides	4-hydroxyphenylacetylglutamine	157	eGFR - creatinine	-2.15684	0.629677	0.000614087	-0.922698	-3.39099	0.00350257	-0.36572
Lipid	Fatty Acid Metabolism (Acyl Glycine)	2-butenoylglycine	157	eGFR - creatinine	-2.62215	0.702736	0.000190455	-1.24482	-3.99949	0.00133318	-0.160865
Lipid	Fatty Acid Metabolism (Acyl Glycine)	trans-2-hexenoylglycine	157	eGFR - creatinine	-2.17239	0.655623	0.000921422	-0.887397	-3.45739	0.00485126	-0.156211
Lipid	Fatty Acid, Dicarboxylate	heptenedioate (C7:1-DC)*	157	eGFR - creatinine	-1.97245	0.619971	0.00146507	-0.757325	-3.18757	0.00694219	-0.308987
Lipid	Fatty Acid, Dicarboxylate	3-carboxy-4-methyl-5-pentyl-2-furanpropionate (3-CMPFP)**	157	eGFR - creatinine	-2.43756	0.613903	7.16959e-05	-1.23433	-3.64078	0.00064948	-0.230728
Amino Acid	Alanine and Aspartate Metabolism	hydroxyasparagine**	157	eGFR - creatinine	-3.58757	0.594726	1.61641e-09	-2.42192	-4.75321	8.29757e-08	-0.584925
Amino Acid	Urea cycle; Arginine and Proline Metabolism	N,N,N-trimethyl-alanylproline betaine (TMAP)	157	eGFR - creatinine	-3.58615	0.550286	7.17772e-11	-2.50761	-4.66469	7.36913e-09	-0.639178
Partially Characterized Molecules	Partially Characterized Molecules	glycine conjugate of C10H12O2*	157	eGFR - creatinine	-2.61026	0.695831	0.000175928	-1.24646	-3.97406	0.00126013	-0.182805
Partially Characterized Molecules	Partially Characterized Molecules	glycine conjugate of C10H14O2 (1)*	157	eGFR - creatinine	-2.06971	0.618221	0.000814412	-0.858019	-3.2814	0.00440068	-0.216705
Partially Characterized Molecules	Partially Characterized Molecules	glutamine conjugate of C7H12O2*	157	eGFR - creatinine	-1.61979	0.61895	0.00887077	-0.40667	-2.83291	0.0325262	-0.143434
Partially Characterized Molecules	Partially Characterized Molecules	glutamine conjugate of C6H10O2 (1)*	157	eGFR - creatinine	-1.69213	0.618209	0.00619738	-0.480464	-2.9038	0.0244717	-0.190102
Partially Characterized Molecules	Partially Characterized Molecules	glutamine conjugate of C6H10O2 (2)*	157	eGFR - creatinine	-1.76409	0.617003	0.00424817	-0.554782	-2.97339	0.0176816	-0.153591
Amino Acid	Urea cycle; Arginine and Proline Metabolism	3-amino-2-piperidone	157	eGFR - creatinine	-2.14529	0.608039	0.000418387	-0.953552	-3.33702	0.00257727	-0.31603
Amino Acid	Polyamine Metabolism	N-acetyl-isoputreanine	157	eGFR - creatinine	-2.5455	0.603889	2.49582e-05	-1.3619	-3.7291	0.000265074	-0.283023
Amino Acid	Lysine Metabolism	N2-acetyl,N6,N6-dimethyllysine	157	eGFR - creatinine	-0.982814	0.389918	0.0117167	-0.218588	-1.74704	0.0389815	-0.111205
Amino Acid	Methionine, Cysteine, SAM and Taurine Metabolism	2,3-dihydroxy-5-methylthio-4-pentenoate (DMTPA)*	157	eGFR - creatinine	-3.32349	0.585961	1.4125e-08	-2.17503	-4.47195	4.35049e-07	-0.590498
Amino Acid	Lysine Metabolism	hydroxy-N6,N6,N6-trimethyllysine*	157	eGFR - creatinine	-2.58356	0.616223	2.75812e-05	-1.37578	-3.79133	0.000283167	-0.515378
Amino Acid	Methionine, Cysteine, SAM and Taurine Metabolism	2-hydroxy-4-(methylthio)butanoic acid	157	eGFR - creatinine	-1.81161	0.564733	0.00133702	-0.704758	-2.91847	0.00643441	-0.252674
Lipid	Fatty Acid Metabolism (Acyl Carnitine, Medium Chain)	cis-3,4-methyleneheptanoylcarnitine	157	eGFR - creatinine	-1.87789	0.614228	0.00223328	-0.674025	-3.08175	0.0102664	-0.134952
Lipid	Fatty Acid Metabolism (Acyl Carnitine, Hydroxy)	3-hydroxyoctanoylcarnitine (1)	157	eGFR - creatinine	-1.57415	0.604987	0.00926949	-0.388394	-2.7599	0.0331977	-0.283568
Lipid	Fatty Acid Metabolism (Acyl Glycine)	cis-3,4-methyleneheptanoylglycine	157	eGFR - creatinine	-2.77766	0.606558	4.66362e-06	-1.58883	-3.96649	7.55997e-05	-0.229019
Peptide	Modified Peptides	N,N-dimethyl-pro-pro	157	eGFR - creatinine	-3.54498	0.564613	3.41653e-10	-2.43836	-4.6516	2.10458e-08	-0.649019
Amino Acid	Methionine, Cysteine, SAM and Taurine Metabolism	N-acetylmethionine	157	eGFR - creatinine	-1.76547	0.620695	0.00445021	-0.548934	-2.98201	0.0182755	-0.498276
Amino Acid	Leucine, Isoleucine and Valine Metabolism	N-acetylvaline	157	eGFR - creatinine	-2.03317	0.615298	0.000951922	-0.827207	-3.23913	0.00485126	-0.410662
Amino Acid	Alanine and Aspartate Metabolism	N-acetylalanine	157	eGFR - creatinine	-3.87596	0.614262	2.79152e-10	-2.67202	-5.07989	2.10458e-08	-0.664856
Amino Acid	Tyrosine Metabolism	vanillylmandelate (VMA)	157	eGFR - creatinine	-1.50878	0.592935	0.0109401	-0.346654	-2.67092	0.0374396	-0.350328
Amino Acid	Polyamine Metabolism	4-acetamidobutanoate	157	eGFR - creatinine	-1.45634	0.601802	0.0155218	-0.276832	-2.63585	0.0487828	-0.347789
Nucleotide	Pyrimidine Metabolism, Thymine containing	3-aminoisobutyrate	157	eGFR - creatinine	-1.82621	0.552442	0.000947401	-0.743439	-2.90897	0.00485126	-0.208017
Lipid	Mevalonate Metabolism	3-hydroxy-3-methylglutarate	157	eGFR - creatinine	-3.23424	0.612675	1.29976e-07	-2.03342	-4.43506	3.33604e-06	-0.383248
Carbohydrate	Aminosugar Metabolism	N-acetylneuraminate	157	eGFR - creatinine	-1.6217	0.608578	0.00770478	-0.428912	-2.81449	0.0289399	-0.531148
Amino Acid	Creatine Metabolism	creatine	157	eGFR - creatinine	1.40947	0.560221	0.0118725	2.50748	0.311454	0.0389815	0.168899
Nucleotide	Purine Metabolism, Adenine containing	N1-methyladenosine	157	eGFR - creatinine	-2.26383	0.616184	0.000238827	-1.05613	-3.47153	0.0015991	-0.372746
Amino Acid	Tyrosine Metabolism	3-methoxytyrosine	157	eGFR - creatinine	-1.50934	0.596807	0.0114381	-0.339617	-2.67906	0.0387136	-0.310815
Amino Acid	Phenylalanine Metabolism	4-hydroxyphenylacetate	157	eGFR - creatinine	-1.94626	0.677694	0.00408036	-0.618001	-3.27451	0.0172158	-0.24303
Amino Acid	Lysine Metabolism	N6,N6,N6-trimethyllysine	157	eGFR - creatinine	-1.4863	0.594492	0.0124149	-0.321122	-2.65149	0.0398312	-0.370972
Amino Acid	Methionine, Cysteine, SAM and Taurine Metabolism	N-formylmethionine	157	eGFR - creatinine	-2.76743	0.609268	5.5667e-06	-1.57328	-3.96157	8.21049e-05	-0.595608
Amino Acid	Methionine, Cysteine, SAM and Taurine Metabolism	S-adenosylhomocysteine (SAH)	157	eGFR - creatinine	-1.72788	0.599661	0.00395886	-0.552562	-2.90319	0.0170494	-0.467885
Nucleotide	Purine Metabolism, Adenine containing	N6-methyladenosine	157	eGFR - creatinine	-2.38576	0.658713	0.000292514	-1.0947	-3.67681	0.00183866	-0.236026
Amino Acid	Tyrosine Metabolism	3-(4-hydroxyphenyl)lactate	157	eGFR - creatinine	-2.13793	0.568393	0.000168989	-1.0239	-3.25196	0.00123925	-0.313734
Amino Acid	Creatine Metabolism	creatinine	157	eGFR - creatinine	-5.04873	0.519053	2.31769e-22	-4.0314	-6.06605	7.13849e-20	-0.764586
Amino Acid	Glycine, Serine and Threonine Metabolism	glycine	157	eGFR - creatinine	-1.99625	0.545938	0.000255624	-0.926235	-3.06627	0.00167515	-0.164355
Amino Acid	Urea cycle; Arginine and Proline Metabolism	citrulline	157	eGFR - creatinine	-2.43257	0.624528	9.81789e-05	-1.20851	-3.65662	0.000863975	-0.249483
Nucleotide	Pyrimidine Metabolism, Uracil containing	pseudouridine	157	eGFR - creatinine	-3.04626	0.614327	7.09671e-07	-1.8422	-4.25032	1.36612e-05	-0.600167
