# Supplementary material for: Impact of kidney function on the metabolome in the general population
Source: PLoS One. 2026 Jun 30;21(6):e0347652. doi: 10.1371/journal.pone.0347652 (PMC13318015; doi:10.1371/journal.pone.0347652)
Supplement: S5 Table — (XLSX) [file pone.0347652.s005.xlsx]

## Sheet: Blad1
Supplimental table 5. Description of GWAS consortiums used for each phenotype.
Variable	First author (year)	Consortium	Sample size	Population	Sex (female ratio)
eGFR-creatinine	Stanzick KJ, et al. (2021) (PMID: 34272381)	Chronic Kidney Disease Genetics Consortium, UK Biobank	1,004,040	European	Mixed*
BMI	Loya H, et al. (2025) (PMID: 39789286)	UK Biobank	405,010	European	Mixed*
Type 2 diabetes mellitus	Suzuki K, et al. (2024) (PMID: 38374256)	DIAGRAM Consortium, UK Biobank	1,812,017	European	Mixed*
Plasma metabolites (meta-analysis)	Unpublished.	SCAPIS	8.133	European	Mixed*
		EpiHealth	2.276	European	Mixed*
* Information on the sex ratio of the analyzed sample was not reported.
