# Supplementary material for: Impact of kidney function on the metabolome in the general population
Source: PLoS One. 2026 Jun 30;21(6):e0347652. doi: 10.1371/journal.pone.0347652 (PMC13318015; doi:10.1371/journal.pone.0347652)
Supplement: S6 Table — (XLSX) [file pone.0347652.s006.xlsx]

## Sheet: Instrument strength
Supplemental table 6. F statistics for genetic instruments of eGFR, BMI and type 2 diabetes (T2DM) used for multivariable Mendelian randomization. * Instrument for the corresponding trait (p-value < 5x10-8)
Chromosome	Position	SNP	eGFR	BMI	T2DM
1	1736653	rs12134783	17.73	26.01*	2.32
1	2048729	rs3107147	36.34*	0.89	11.35
1	2424765	rs12409875	0.1	25.78*	0.05
1	6660349	rs12124126	0.17	25.86*	18.78
1	7736097	rs6673977	0.3	26.81*	0.8
1	10845840	rs6660242	32.86*	12.92	0.02
1	15939771	rs6674760	11.52	5.73	46.18*
1	18791128	rs35225017	40.6*	0.01	0.16
1	23283918	rs7554271	31.47*	16.49	1.96
1	27046982	rs12729652	34.88*	8.78	17.03
1	28510330	rs11247759	36.19*	2.99	2.36
1	32177925	rs10914470	4.11	28.89*	2.01
1	33435906	rs194661	0.05	16	37.73*
1	39550621	rs7546735	1.5	28.55*	69.17*
1	45797505	rs3219489	61.61*	1.44	6.91
1	49765438	rs241501	1.66	49.99*	4.76
1	51016498	rs10888695	0.35	13.68	73.89*
1	53581670	rs3820201	34.47*	4.22	0.43
1	55532742	rs13312	35.05*	0.00063	4.36
1	56573322	rs12563043	53.97*	0.52	0.41
1	62579891	rs12140153	0.02	86.39*	63.75*
1	67505206	rs2815372	41.93*	0.08	5.44
1	74979975	rs12036473	1.13	43.79*	1.05
1	77961919	rs17380592	24.87	37.15*	0.04
1	82379446	rs284227	0.14	30.43*	27.94
1	82912155	rs1281577	72.62*	0.3	4
1	92664966	rs3131815	0.13	25.81*	22.25
1	94026861	rs17110063	53.73*	3.29	0.18
1	94889414	rs2050648	31.73*	0.92	1.75
1	96274928	rs11165493	1.24	31.98*	11.11
1	107514107	rs72697614	4.84	32.37*	9.15
1	107942560	rs33955687	0.14	28.84*	20.14
1	109814880	rs4970834	62.25*	0.07	3.35
1	110045880	rs4370783	36.52*	0.44	9.41
1	118126734	rs61807793	1	2.3	36.6*
1	120354019	rs2298069	2.46	0.09	35.32*
1	147141696	rs79495255	0.68	0.03	30.25*
1	149999764	rs6687454	47.45*	0.08	4.33
1	151012060	rs2091219	16.08	26.97*	12.52
1	151635096	rs150899850	0.45	0.02	36.43*
1	154292499	rs1760798	0.3	19.3	40.5*
1	173399677	rs148137538	4.83	26.25*	1.28
1	177763013	rs72717424	0.04	38.83*	24.36
1	179318713	rs12746331	1.81	2.88	32.2*
1	182968079	rs12146099	39.77*	0.32	26.06
1	184763999	rs79046430	38.42*	4.03	10.07
1	194635582	rs3001189	0.03	25.77*	1.47
1	200197538	rs12128213	1.7	2.2	32.91*
1	201754720	rs903676	0.51	12.97	38.8*
1	205205911	rs896317	1.66	6.21	49*
1	205677148	rs3747973	4.89	10.7	36.93*
1	210202636	rs1099863	1.74	26.44*	7.49
1	212391596	rs4500383	16.34	0.05	31.82*
1	214175873	rs72753597	2.04	1.49	68.31*
1	220974174	rs12046182	44.48*	3.43	2.07
1	225561346	rs7518221	7.07	26.89*	4.41
1	228351087	rs6682260	29.99*	0.06	3.06
1	229568637	rs41271481	0.46	0.04	34.63*
1	243213761	rs9661960	32.42*	0.03	1.64
2	30762	rs6548219	32.28*	4.56	3.71
2	601905	rs2867105	3.51	292.46*	82.89*
2	5819725	rs16864048	0.6	5.73	30.11*
2	12056323	rs966391	36.91*	2.16	1.34
2	24693470	rs12623207	2.31	44.89*	4.55
2	25592918	rs11903847	1.77	0.52	36.6*
2	25992902	rs72799666	7.6e-05	11.93	32.35*
2	26942256	rs2384463	0.45	61.53*	5.15
2	27381905	rs11682763	44.6*	0.04	2.75
2	28938968	rs55721532	2.34	25.68*	0.16
2	37020263	rs4670612	3.75	29.22*	12.52
2	40680149	rs2301343	59.31*	3.65	0.1
2	43197221	rs11124906	0.41	0.31	43.28*
2	43500281	rs113543283	43.64*	0.56	192.18*
2	43738173	rs1038822	29.68	0.12	47.96*
2	46873045	rs982395	1.32	34.27*	7.87
2	50375549	rs7593705	2.77	25.4*	14.1
2	54019302	rs6720668	0.82	25.31*	14.24
2	54698310	rs4362595	30.96*	0.06	0.17
2	55340812	rs1009555	1.73	32.81*	1.44
2	59291178	rs6753852	0.71	56.63*	103.44*
2	60203917	rs12476772	0.89	37.35*	0.44
2	65263869	rs2540961	1.25	6.28	41.13*
2	67566281	rs979043	5.64	2.19	29.67*
2	73546044	rs6752270	138.23*	2.61	0.0049
2	98333290	rs11683207	0.16	30.19*	4.17
2	100732446	rs13011181	3.8	44.11*	21.2
2	102990788	rs10439410	32.85*	1.78	1.83
2	104374272	rs677522	8.18	27.69*	4.44
2	105589679	rs12611661	0.01	37.88*	16
2	120282015	rs2244214	6.51	7.31	42.07*
2	121221823	rs4849873	2.97	4.03	29.87*
2	121290925	rs13427257	3.85	1.82	31.21*
2	121970629	rs11682937	60.05*	1	2.32
2	135343934	rs842354	29.88*	7.1	2.95
2	137111221	rs6739934	31.17*	0.00014	0.08
2	144013418	rs6719577	0.37	27.03*	14.25
2	145603911	rs1406120	14.23	26.64*	10.81
2	148557573	rs17741344	0.28	1.98	30.25*
2	152162843	rs1023634	4.4	0.52	29.96*
2	155724392	rs2591131	1.68	25.69*	0.04
2	158329471	rs2198581	0.26	0.38	50.82*
2	159308739	rs74824115	3.35	29.31*	8.88
2	161095046	rs72623116	1.88	9.69	30.35*
2	165567695	rs6705646	0.81	12.5	165.5*
2	166144638	rs1838848	0.84	21.23	42.59*
2	169979583	rs74938741	35.18*	0.19	0.01
2	177219078	rs72938846	126.85*	8.1	0.05
2	177691130	rs12472075	38.06*	0.16	2.8
2	187853717	rs148188917	43.63*	1.92	3.87
2	196663615	rs4358140	6.31	7.28	33.45*
2	198492837	rs6728904	11.28	34.93*	14.73
2	203007253	rs114634431	2.5	5.76	29.42*
2	205712411	rs10932088	3.13	23.69	31.53*
2	211427576	rs10932343	59.36*	13.21	0.73
2	212278940	rs7591494	11.4	28.29*	14.72
2	217696881	rs6726232	32.44*	1.97	1.72
2	220352030	rs881589	116.54*	7.52	0.37
2	226895738	rs113403741	0.14	3.01	31.5*
2	228883721	rs3811514	0.23	28.71*	11.35
2	230542810	rs17582010	17.55	34.37*	18.34
2	232095484	rs9973675	30.09*	0.27	0.29
2	239892208	rs11683769	0.27	0.68	32.69*
3	9381250	rs2728944	1.87	9.92	31.71*
3	12047723	rs2618391	1.16	1.61	31.48*
3	20407929	rs35672995	0.0035	27.87*	7.63
3	23241931	rs114326067	0.85	1.55	57.76*
3	23626672	rs75850169	0.76	0.04	30.91*
3	25077259	rs4858693	1.41	28.46*	20.49
3	30746255	rs905456	31.59*	0.0034	0.01
3	35117776	rs11921432	0.61	29.58*	8.22
3	36856030	rs9834970	0.03	5.67	29.51*
3	38421098	rs196377	55.63*	5.29	1.44
3	42308735	rs10460960	0.93	40.39*	22.52
3	44028764	rs4017425	0.01	38.04*	5.79
3	44762830	rs56084453	0.52	21.97	31.36*
3	45822010	rs73062378	1.59	26.13*	15.83
3	46953721	rs13081778	0.02	4.09	32.69*
3	52852538	rs4687657	62.53*	41.43*	23.09
3	58282897	rs7632758	5.53	3.04	29.73*
3	61143922	rs11130820	0.14	34.09*	5.61
3	62492172	rs57384528	1.07	29.53*	8.72
3	62681755	rs2367319	0.71	20.55	29.1*
3	64009508	rs40610	0.56	0.22	31.15*
3	64705181	rs6770866	0.56	3.57	78.1*
3	70476058	rs34392193	4.36	26.86*	28.36
3	86250424	rs35384579	6.83	43.28*	1.73
3	88022834	rs56112330	0.03	41.7*	12.25
3	99469036	rs792838	30.72*	3.58	0.67
3	104605525	rs1946725	0.17	27.84*	5.26
3	107239783	rs62263343	1.25	33.86*	2.13
3	117805617	rs768917	0.19	27.69*	2.89
3	121382204	rs1169	36.67*	1.68	10.6
3	123047666	rs9855969	1.39	3.91	31.01*
3	124918879	rs6801517	4.46	2.53	45.82*
3	125881805	rs13093423	30.12*	7.77	2.41
3	131464259	rs9871139	1.72	31.14*	11.78
3	135656780	rs9858063	23.43	15.41	40.11*
3	136346385	rs34602896	16.26	38.08*	31.41*
3	138029377	rs9867678	0.81	1.26	38.5*
3	141601297	rs4234470	105.27*	5.94	3.08
3	149182883	rs10935759	2.41	0.29	36*
3	150066540	rs62271373	0.04	1.52	52.65*
3	156366786	rs9831323	0.18	26.43*	0.77
3	156883887	rs7621912	10.58	28.98*	0.45
3	160071418	rs6809153	7.24	0.79	42.78*
3	170548978	rs13082738	1.94	28.46*	46.49*
3	181090035	rs35589824	0.27	26.51*	15.48
3	185184108	rs76461174	1.91	1.25	57.92*
3	186648929	rs35376159	5.97	12.42	53.29*
3	194874605	rs4677663	4.18	27.7*	1.47
3	195646976	rs56134127	1.65	1.59	33.21*
4	695912	rs114649518	0.00021	14.64	62.34*
4	951947	rs34311866	12.74	5.4e-05	38.6*
4	1203875	rs7666565	0.05	0.00018	30.25*
4	1781686	rs6829631	0.12	8.98	128.64*
4	2861090	rs12509447	10.88	31.37*	23.16
4	17792869	rs12640250	0.07	21.74	53.54*
4	18327896	rs2192528	13.8	39.78*	0.26
4	20297580	rs12233914	0.06	27.55*	10.33
4	23797000	rs6821591	37.67*	2.08	0.01
4	30703243	rs4270551	1.07	33.45*	2.02
4	34925064	rs1317830	0.5	26.52*	22.8
4	38625501	rs13144836	2.04	28.6*	0.55
4	45036936	rs6815153	0.2	11.41	35.69*
4	65651232	rs9917946	0.04	28.56*	8.38
4	67053769	rs11725618	10.4	25.88*	2.91
4	68180780	rs10866180	0.7	27.63*	7.9
4	76498342	rs11723767	4.63	0.76	30.57*
4	77217812	rs1876533	203.03*	0.68	1.17
4	80733423	rs11098901	0.85	28.9*	0.43
4	81157703	rs1902859	66.6*	4.37	0.41
4	89704367	rs13118477	1	7.59	44.33*
4	94992328	rs4692996	3.3	15.7	30.25*
4	95903741	rs28676957	0.78	14.6	33.14*
4	103407428	rs11097788	44.77*	0.85	24.2
4	106048291	rs17035289	17.4	3.51	46.98*
4	119010210	rs28634983	14.3	2.7	29.52*
4	129064427	rs34503080	29.87*	0.09	5.34
4	129532193	rs35382681	43.83*	1.01	0.41
4	130759647	rs2952863	0.91	32.79*	15.42
4	137213250	rs11723419	0.79	28.04*	2.96
4	140764124	rs4863692	1.21	29.39*	12.78
4	144021142	rs115890303	29.97*	5.7	0.36
4	162132758	rs6843852	0.53	30.27*	12.16
4	171041408	rs530255	0.76	18.83	41.03*
4	171589302	rs7687053	0.02	29.59*	12.1
4	180167906	rs7683836	0.03	33.92*	1.61
4	185630598	rs28602720	1.39	0.16	30.57*
4	185774870	rs59972619	1.33	0.01	28.99*
5	451221	rs2672761	32.23*	0.52	0.18
5	1183560	rs11750211	41.81*	0.32	4.98
5	3574564	rs6867471	0.6	31.15*	6.19
5	14701845	rs141858448	0.54	0.01	31.42*
5	14763925	rs937568	0.03	2.64	46.69*
5	14810110	rs12514030	0.01	1.2	29.77*
5	27159514	rs72739211	1.15	28.33*	8
5	34453048	rs34829252	39.12*	0.45	6.25
5	37947775	rs13187126	0.25	0.25	31.23*
5	39378615	rs3776519	34.99*	0.39	0.02
5	39437999	rs16868868	30.79*	0.07	4.33
5	40141513	rs4582330	31.98*	2.33	0.1
5	44649397	rs66996829	34.46*	4.59	41.23*
5	50723410	rs116374395	2.09	34*	0.12
5	50935903	rs150215901	2.39	26.06*	4.73
5	53098770	rs7447502	30.28*	6.84	0.01
5	62994034	rs7729884	0.8	27.77*	5.81
5	63919136	rs7706303	0.48	32.76*	0.54
5	66166175	rs27730	0.07	26.42*	7.73
5	67714246	rs4976033	31.46*	5.01	56.86*
5	68034736	rs152353	38.23*	1.99	4.45
5	74357094	rs61688563	3.68	33*	18.35
5	76425307	rs60804339	4.57	1.82	30.54*
5	78273088	rs2052549	29.95*	3.27	11.78
5	86520965	rs13185500	5.09	8.88	30.49*
5	86736083	rs76458585	1.88	29.04*	5.5
5	88768953	rs6891697	0.02	31.26*	10.69
5	95630225	rs12186664	11.14	29.67*	11.63
5	100618922	rs1380391	0.28	27.55*	11.01
5	101604681	rs2113090	1.15	10.97	56.25*
5	102596720	rs26232	6	1.89	30.8*
5	107320230	rs10793832	15.71	26.29*	7.6
5	107798990	rs11738465	0.23	54.87*	9.12
5	112379659	rs7732198	2.82	6.61	29.81*
5	119260636	rs2973974	1.89	25.73*	5.82
5	122683996	rs6595438	2.39	25.78*	1.83
5	124262051	rs2408225	0.33	25.69*	10.87
5	131755651	rs1003533	45.11*	5.48	1.28
5	139708382	rs6884244	3.74	30.7*	11.23
5	140868499	rs2233598	10.83	25.87*	0.02
5	148524820	rs11743174	31.04*	0.21	3.81
5	153055075	rs7714428	5.79	26.7*	9.15
5	153497584	rs1366221	1.43	33.01*	22.09
5	159193485	rs6885791	2.14	8.95	38.05*
5	159984492	rs4921301	0.0035	27.9*	0.96
5	176525029	rs9489	70.19*	0.54	5.53
5	176807191	rs115325566	148.34*	4.7e-05	0.49
6	2510495	rs1417958	32.88*	0.21	10.65
6	7007531	rs3908470	42.26*	3.21	22.69
6	7258970	rs6923415	5.51	3.07	59.14*
6	13161394	rs62385532	3.7	33.63*	1.96
6	19728081	rs6905308	0.59	5.58	36.79*
6	20404420	rs73382439	35.04*	3.29	8.66
6	20442354	rs7760528	40.1*	4.88	1.21
6	20658012	rs4710940	1.51	6.48	592.54*
6	34335091	rs9469775	43.16*	60.75*	7.11
6	35057331	rs3822921	0.2	56.45*	0.3
6	38886547	rs12200524	0.14	0.11	38.21*
6	41675720	rs62396727	32.96*	0.88	8.24
6	43238395	rs80320191	45.84*	1.74	1.26
6	46304657	rs935106	3.23	25.49*	0.7
6	50597378	rs56068671	7.34	44.67*	6.06
6	51483961	rs9381994	36.17*	15.72	8.68
6	52620740	rs2474462	29.74*	0.01	23.04
6	64159064	rs9361779	1.04	26*	20.86
6	70168558	rs7755341	0.3	28.51*	3.44
6	73742152	rs7776021	2.03	25.68*	8.57
6	76199697	rs17496664	4.53	13.69	51.24*
6	83366282	rs1369869	0.04	25.44*	6.45
6	90099215	rs143867215	38.25*	3.62	0.67
6	97548919	rs1206154	2	27.68*	9.58
6	98360026	rs62420371	0.6	37.08*	1.39
6	105034951	rs11755801	0.8	0.56	33.34*
6	108535321	rs76665462	34.6*	4.03	0.72
6	117996631	rs80196932	0.2	3.02	53.2*
6	124925032	rs2875762	0.59	31.19*	19.95
6	127180738	rs12199006	0.98	3.85	44.6*
6	129410736	rs9402104	6.07	26.16*	0.4
6	130326712	rs9388764	56.32*	8.06	0.22
6	131911655	rs2608955	26.22	20.14	45.49*
6	133519126	rs507449	31.43*	0.09	0.03
6	143035902	rs3850224	1.87	0.06	60.27*
6	147471730	rs2256216	1.14	27.43*	0.8
6	153364643	rs7755574	13.53	32.38*	34.42*
6	160297818	rs73030850	29.86*	0.33	0.58
6	160584853	rs3101826	48.61*	0.75	0.59
6	163792420	rs1629251	1.72	2.77	31.67*
7	1001998	rs6945689	32.14*	0.32	2.18
7	1270699	rs6950388	268.85*	29.73*	0.48
7	1816397	rs4436012	1.57	21.42	30.48*
7	4681721	rs62450856	3.12	0.55	29.95*
7	7206542	rs1432196	2.26	2.57	30.82*
7	13884782	rs4719382	1.73	0.34	37.55*
7	14868224	rs10241696	2.76	4.99	31*
7	15881942	rs1942636	3.51	0.0048	33.69*
7	17330118	rs62444550	33.3*	9.19	4.67
7	26397239	rs1534696	1.94	2.22	34.08*
7	26568894	rs6968080	2.02	3.11	34.92*
7	27221454	rs17501090	35.55*	1.02	1.24
7	28180556	rs864745	4.75	27.01*	390.33*
7	32381557	rs186229	0.01	39.33*	17.95
7	41016411	rs17771935	32.04*	4.8	1.8
7	43910882	rs10232743	3.05	0.00039	40.47*
7	44374331	rs11764828	4.17	0.05	31.36*
7	44436497	rs117251671	0.56	8.69	34*
7	55952097	rs6970827	29.82*	0.74	2.73
7	65251317	rs10229786	38.57*	1.32	2.49
7	68965029	rs9647925	7.25	16.38	29.83*
7	71429244	rs10807740	3.13	43.97*	5.68
7	74050694	rs34762099	7.35	38.78*	28.86
7	75169934	rs1562877	9.6	47.62*	0.81
7	77045806	rs4727380	0.15	29.77*	26.06
7	89728269	rs4397318	3.14	5.1	42.43*
7	93082708	rs2158045	2	27.74*	20.62
7	99020806	rs917154	1.29	57.96*	5.95
7	100477445	rs12705093	2.46	3.38	32.9*
7	121958195	rs13241158	0.07	15.69	32.11*
7	127263478	rs327508	43.25*	0.1	0.62
7	128573967	rs4728142	74.06*	0.17	1.68
7	129632081	rs11768743	33.6*	9.32	2.03
7	130427388	rs10244142	0.35	5.81	128.82*
7	140120546	rs11971702	31.05*	8.81	7.49
7	150308848	rs55681398	0.58	2.24	31.36*
7	150504090	rs73163600	0.28	1.36	35.08*
7	151347952	rs75324463	38.51*	0.41	0.0022
7	155663414	rs10230093	58.44*	0.17	0.71
7	156801700	rs78596384	5.53	1.13	47.48*
8	4288577	rs1658820	4.09	26.21*	2.36
8	6374773	rs2515432	31.42*	3.25	1.48
8	9177643	rs983310	30.03*	1.93	14.55
8	14042304	rs34803352	0.14	32.47*	29.83
8	19720395	rs2119693	2.47	5.85	31.07*
8	20668624	rs2616192	8.7	36.9*	16.41
8	26157848	rs17055106	2.62	0.0016	31.91*
8	30822094	rs6985028	0.81	16.47	42.07*
8	32417507	rs10100620	40.67*	5.53	8.53
8	34408416	rs4739587	0.39	10.44	30.13*
8	36658914	rs16885417	0.81	2.44	47.61*
8	38325411	rs4647906	0.7	26.25*	18.85
8	41380547	rs118097780	0.82	1.25	47.54*
8	57125270	rs6474051	0.59	0.99	37.1*
8	60635507	rs11775690	3.57	25.88*	3.27
8	67194135	rs6989260	0.03	30.59*	16.39
8	73453946	rs349356	2.05	31.35*	10.68
8	76591880	rs1449544	0.03	31.76*	28.06
8	77282316	rs11992410	1.4	26.32*	6.12
8	85468280	rs1252199	3.63	29.82*	8.59
8	87287445	rs13255058	72.08*	7.16	0.03
8	95496030	rs113630732	8.92	27.7*	1.31
8	95816438	rs6471496	0.06	1.28	37.21*
8	102654182	rs2226399	30.92*	4.65	1.29
8	106409193	rs2343405	5.17	26.21*	22.78
8	116416131	rs231144	6.5	29.98*	7.03
8	116579088	rs3808451	3.45	0.66	29.83*
8	118026341	rs78086284	1.28	0.31	36.87*
8	129542100	rs1516971	3.12	0.25	32.59*
8	134331259	rs7814497	30.57*	0.05	3.53
8	144919049	rs34303577	31.4*	15.69	0.63
8	145013775	rs11784619	72.16*	0.73	11.19
9	1032567	rs1016565	3.82	2.78	34.52*
9	3281518	rs11998979	0.76	3.63	30.54*
9	4275493	rs10814910	2.48	1.68	31.31*
9	8270407	rs10758947	0.96	3.83	30.25*
9	11141257	rs10738217	0.25	25.98*	9.16
9	14646622	rs34210107	4.81	26.73*	5.49
9	15534015	rs10962057	0.89	29.92*	6.38
9	16733659	rs1411430	0.03	38.52*	17.76
9	22021615	rs568447	19.14	1.14	55.46*
9	22127879	rs1889086	0.01	0.62	79.29*
9	27757432	rs17780383	0.11	25.66*	7.87
9	28411420	rs1929808	0.82	59.8*	29.67*
9	33658383	rs72709688	6.81	2.27	30.25*
9	37162282	rs6476616	3.36	28.88*	30.7*
9	71041532	rs4744592	37.6*	2.05	1.09
9	71367601	rs76373437	66.46*	0.75	0.15
9	84288027	rs62576202	0.11	1.22	38.99*
9	92177897	rs7036107	9.37	29.13*	10.29
9	92285323	rs61311941	30.1*	4.06	0.79
9	97208923	rs9409759	0.03	8	30.54*
9	97771093	rs7865144	8.17	2.7	33.99*
9	102861613	rs7024375	0.00028	27.72*	2.13
9	111958746	rs2417998	1.26	24.46	32.21*
9	117148327	rs10739409	7.81	7.91	29.36*
9	119140488	rs10817881	31.93*	0.55	7.67
9	124620480	rs4837904	0.25	28.62*	12.34
9	125975397	rs7026688	3.31	1.48	51.14*
9	126523405	rs10122074	0.09	21.94	31.75*
9	133782050	rs10751510	2.22	28.87*	43.98*
9	136141870	rs2519093	50.97*	6.37	118.21*
9	136909261	rs457420	1.92	2.89	36*
9	139238707	rs4072259	7.69	0.03	158.5*
10	752876	rs55883517	34.44*	1.1	3.83
10	874896	rs10752021	32.69*	1.45	1.28
10	12174567	rs7080933	0.12	1.05	35.68*
10	12300712	rs11257637	0.48	1.84	30.12*
10	20905269	rs10764256	0.35	27.34*	14.58
10	21889083	rs12356674	6.39	68.85*	1.16
10	29780704	rs932795	34.99*	0.65	0.01
10	44032382	rs2999248	1.14	3.09	32.21*
10	49390308	rs769008	0.11	1.38	38.24*
10	50878969	rs11101203	40.95*	0.9	2.84
10	52649771	rs4290173	35.69*	2.41	1.29
10	63697657	rs76465877	10.6	0.2	31.15*
10	69912287	rs10997951	42*	8.33	9
10	71270382	rs139297372	0.59	0.73	35.71*
10	71446946	rs35194219	1.57	0.69	36.26*
10	77230982	rs7912710	0.21	0.58	35.79*
10	77638032	rs11001531	2.24	18.4	39.56*
10	80959517	rs10509406	0.03	2.1e-05	44.09*
10	82195949	rs7096715	46.53*	0.74	0.42
10	88117318	rs11201992	0.43	29.31*	56.45*
10	93010383	rs2450444	3.26	32.43*	7.7
10	93455145	rs61876148	0.06	9.33	48.2*
10	94195408	rs10786045	5.38	0.67	125.33*
10	99902698	rs10786393	3.78	31.56*	4.71
10	102427797	rs4919478	1.84	13.58	32.21*
10	104548393	rs2250301	39.04*	12.85	45.08*
10	112632469	rs12219468	0.44	5.61	41.6*
10	113003131	rs11595735	1.73	0.04	31.46*
10	114567410	rs146072633	0.56	0.86	59.98*
10	114578143	rs145220772	0.49	0.39	81.64*
10	114580561	rs146036114	0.07	0.92	37.78*
10	114703335	rs149911199	0.92	2.45	46.4*
10	114704334	rs117569363	1.09	0.22	53.92*
10	114784926	rs180726800	0.11	3.77	197.04*
10	125179184	rs845076	1.13	31.98*	12
10	131327411	rs2027138	31.49*	1.98	0.54
11	320394	rs6421983	31.54*	0.17	0.48
11	820754	rs61876744	2.17	29.93*	2.25
11	1696849	rs2334499	13.78	1.49	51.99*
11	2077056	rs114278107	1.74	4.27	37.52*
11	2153634	rs680	71.56*	0.01	27.94
11	8046881	rs80078453	49.2*	4.65	1.04
11	13248730	rs35424804	0	33.6*	17.55
11	14242862	rs147235561	0.28	0.14	30.05*
11	27224030	rs35298551	1.4	29.85*	0.82
11	27463447	rs79113278	0.08	28.66*	11.03
11	28712741	rs558887	0.7	26.02*	28.01
11	30214914	rs67670125	22.77	38.22*	29.16
11	30688047	rs61885974	31.25*	2.28	5.47
11	30992875	rs11031254	31.99*	0.6	0.46
11	34932026	rs11032922	0.56	1.75	38.1*
11	43532201	rs4755713	0.0042	25.89*	5.73
11	43620008	rs55670730	1.7	51.92*	20.7
11	45420233	rs34042421	2.37	30.03*	3.24
11	45974643	rs1996573	4.32	0.76	30.51*
11	47729180	rs10769288	19.35	68.18*	57.84*
11	57401183	rs1647396	34.77*	1.48	0.57
11	58281882	rs79869893	0.14	5.26	32.84*
11	61159661	rs10750955	0.17	4.32	33.27*
11	61614595	rs2845572	12.76	6.54	41.51*
11	68817897	rs150527451	39.9*	1.27	47.51*
11	72372257	rs3781915	0.43	9.21	66.76*
11	72500072	rs4944797	3.65	0.89	29.81*
11	76156973	rs61894507	4.24	0.87	29.43*
11	79026691	rs564898	0.49	0.22	30.25*
11	92704417	rs141621067	0.76	5.48	29.73*
11	93069383	rs7113579	0.14	10.68	42.07*
11	111181649	rs7130102	32.98*	0.11	3.7
11	112832528	rs61905365	0.85	18.05	31.32*
11	114945485	rs2507881	2.45	26.49*	0.39
11	118801440	rs12280501	29.73*	3.29	23.88
11	119818622	rs10892501	0.01	30.99*	14.79
11	122500846	rs6589936	23.38	27.97*	0.54
11	128018402	rs76470661	1.09	0.27	33.38*
11	128431418	rs7131407	0.07	2.88	30.75*
11	130794253	rs7925214	0.1	37.08*	28.06
11	133767622	rs329651	0.08	35.66*	5.13
11	134445199	rs35327266	0.53	26.02*	2.98
11	134611483	rs58887922	0.77	35.6*	10.71
12	315390	rs2300125	40.52*	1.76	3.02
12	3201746	rs12833145	30.4*	0.43	0.72
12	3338778	rs73045472	29.93*	2.37	3.38
12	4317001	rs1544633	3.15	1.6	30.67*
12	4555736	rs17183501	24.88	8.5	32.6*
12	12206499	rs148353389	31.29*	0.83	0.01
12	14413931	rs12422552	1.27	31.07*	17.96
12	23884423	rs7485546	12.96	26.57*	1.27
12	26290058	rs61915716	0.07	0.1	30.01*
12	27938075	rs34929926	7.51	0.00014	170.78*
12	39413914	rs61937590	0.0019	7.27	35.35*
12	48178194	rs7307046	32.49*	2.44	0.04
12	50179021	rs2720302	0.74	94.33*	29.27
12	50880216	rs7136702	30.35*	0.01	0.46
12	57679414	rs56205943	93.71*	4.15	2.25
12	66162603	rs111620997	3.86	0.36	50.53*
12	68048608	rs1904558	1.88	26.34*	11.35
12	71298675	rs7965899	0.23	0.41	31.6*
12	82117216	rs10778828	30.81*	0.1	0.38
12	89743936	rs704077	8.3	31.41*	8.54
12	93983554	rs7953508	20.26	0.01	29.99*
12	95844179	rs61938044	5.66	4.59	35.35*
12	99436519	rs1319892	0.01	34.65*	0
12	108284062	rs35448779	0.0019	43.3*	6.83
12	110178261	rs7952780	0.23	1.16	30.48*
12	121105264	rs73222800	0.05	2.25	77.8*
12	121630339	rs141555626	0.22	0.43	32.61*
12	121946865	rs74316516	0.71	0.28	35.67*
12	122497001	rs28629903	0.8	31.25*	0.02
12	132409775	rs7133287	2.79	7.91	30.01*
12	133049093	rs1574245	0.38	2.63	54.68*
12	133359914	rs77055232	1.99	22.99	32.21*
13	20616557	rs9579775	0.03	38.52*	18.93
13	23303137	rs9550861	14.23	0.07	31.92*
13	26672259	rs2038799	2.64	2.3	41.29*
13	27984124	rs9507889	0.49	42.69*	28.09
13	28593208	rs2504225	15.09	33.36*	19.55
13	33486529	rs9591408	1.21	4.54	32.78*
13	36229615	rs9544913	2.56	26.29*	7.76
13	40765604	rs9532510	0.07	27.41*	17.96
13	41587848	rs2324749	7.51	1.26	32.52*
13	46514756	rs9595404	1.76	0.68	42.58*
13	51062697	rs157175	39.41*	1.17	33.82*
13	54070046	rs61950323	0.07	38.82*	25.12
13	58322258	rs36047761	2.08	28.17*	34.59*
13	59340640	rs9538190	1.89	36.99*	25.2
13	67492419	rs11841902	0.3	26.21*	9.61
13	74097003	rs2039663	30.27*	3.77	11.05
13	79558885	rs7999857	3.82	29.97*	7.45
13	80760789	rs9574587	0.57	3.9	145.95*
13	86322799	rs9602822	1.98	32.17*	9
13	91897930	rs67664047	1.27	5.08	31.88*
13	94646473	rs1361122	0.01	0.32	36.3*
13	96076886	rs7332286	30.71*	0.21	0.02
13	99216302	rs9556974	8.58	21.05	34.18*
13	108777322	rs9520796	1.29	0.00012	39.17*
13	109834281	rs6492168	0.01	26.51*	22.37
13	110426000	rs7999797	16.02	0.07	33.77*
13	111970212	rs9522180	1.02	33.72*	7.02
13	112186638	rs7991106	0.34	39.4*	29.87*
14	24527672	rs7146599	1.74	7.06	34.08*
14	25878636	rs7141213	1.39	35.93*	21.36
14	35367967	rs112936150	5.53	29.61*	2.05
14	37628230	rs61988265	31.73*	4.56	0.61
14	38790057	rs1952569	0.63	0.08	72.47*
14	40100535	rs2415554	1.18	25.76*	6.68
14	54421052	rs2761884	35.18*	0.39	4
14	58894577	rs3783694	2.68	0.14	32.52*
14	61241247	rs4151178	2.29	2.16	40.96*
14	69445385	rs4902684	0.06	13.9	35.11*
14	73077854	rs929328	33.48*	22.92	1.66
14	73341907	rs2080252	44.44*	13.41	4.11
14	73950458	rs58546337	9.73	25.95*	11.11
14	77281400	rs79040912	1.26	0.0025	30.13*
14	79491209	rs874317	0.09	25.84*	17.04
14	88302298	rs8021530	1.29	26*	10.15
14	88822068	rs79579293	47.62*	2.45	0.91
14	90027123	rs11626551	3.41	0.08	38.5*
14	91328831	rs56261935	1.6	27.59*	4.94
14	93068516	rs11628180	35.65*	0.02	4.4
14	93640448	rs10130904	30.02*	0.09	2.14
14	100750635	rs34203872	30.9*	9.02	20.25
14	101532752	rs10134352	3.76	39.94*	34.94*
14	102956489	rs4906208	33.48*	0.18	14.01
14	103251452	rs12880641	2.53	62.35*	19.14
14	104029449	rs2274267	3.93	25.86*	34.84*
15	27001117	rs8026927	3.18	26.96*	2.58
15	31841860	rs4779891	0.7	26.64*	2.63
15	36352807	rs4244557	2.78	15.12	39.32*
15	40387728	rs11637595	3.71	7.26	46.11*
15	41250937	rs10851400	52.3*	6.19	0.42
15	45427035	rs76275337	111.44*	3.07	1.11
15	46559497	rs1594904	0.47	30.78*	13.19
15	51746236	rs11631408	1.2	25.81*	22.37
15	53093260	rs2440375	0.36	17.65	37.89*
15	56884550	rs8029710	0.34	8.04	31.47*
15	57775826	rs12148280	48.14*	0.08	0.02
15	62290692	rs72749742	1.92	17.92	42.83*
15	66506435	rs144910307	0.01	25.34*	6.31
15	67257880	rs1675998	3	21.62	45.44*
15	67680209	rs12903168	9.66	64.84*	12.66
15	73602878	rs78062328	0.95	26.11*	10.75
15	76413287	rs74024085	83.28*	0.46	19.84
15	76519560	rs144051186	38.97*	12.08	0.74
15	77409506	rs55793412	1.48	5.38	36.36*
15	80978257	rs1484230	0.28	33.15*	13.96
15	81150217	rs80200469	32.53*	1.26	4.39
15	85147910	rs7169769	30.08*	0.03	0.81
15	90369175	rs11638418	0.02	0.45	79.07*
15	99525484	rs62025672	0.37	25.72*	0.08
16	190237	rs2541605	11.08	0.11	34.13*
16	355870	rs1150188	6.8	34.64*	39.23*
16	2087658	rs12445258	3.13	31.37*	3.82
16	3544040	rs56793723	38.66*	0.08	7.72
16	4432029	rs3810818	4.47	4.86	34.38*
16	14975292	rs4780563	0.01	8.01	42.25*
16	19642670	rs72767578	1.57	40.28*	5.16
16	20245283	rs4432271	0.28	39.37*	18.67
16	20369797	rs118190679	53.21*	3	4
16	20439288	rs141831659	41.32*	0.01	6.53
16	49011249	rs6500208	0.36	29.64*	7.72
16	51158710	rs10521222	30.56*	3.03	1.84
16	51754991	rs12935539	98.36*	0.16	2.6
16	53813498	rs8063946	0.03	19.82	34.81*
16	62816628	rs2962082	0.76	30.56*	22.37
16	64687083	rs75403838	0.02	30.12*	11.28
16	72356419	rs34060407	1.81	26.26*	4.74
16	75234872	rs72802342	5.86	1.71	288.03*
16	81511806	rs2966079	0.0039	1.64	33.14*
16	81577016	rs12925668	16.36	2.16	33.14*
16	82448195	rs11150461	1.24	35.15*	7.76
16	88554480	rs9937296	0.19	0.15	34.06*
16	89513782	rs35637261	18.57	12.52	33*
17	291564	rs80162254	0.65	0.05	36.79*
17	1816762	rs77081114	2.25	27.78*	11.02
17	3829115	rs12451658	0.09	0.07	62.86*
17	3922918	rs711178	0.18	6.49	137.75*
17	9804724	rs2270115	3.02	17.87	30.97*
17	17339403	rs11650117	2.41	0.73	32.61*
17	17649172	rs11655029	23.65	6.1	47.96*
17	19427601	rs55661368	218.06*	0.5	0.76
17	21170907	rs6587131	0.15	35.35*	11.11
17	27912415	rs1017529	8.26	26.67*	0.92
17	29250853	rs138086307	0.21	0.00065	33.59*
17	31460281	rs8066490	0.22	32.8*	9
17	34842521	rs4796224	29.16	53.98*	33.77*
17	40721042	rs650558	0.41	23.33	68.16*
17	46977125	rs2112617	9.01	16.93	94.14*
17	54625629	rs2016499	30.05*	0.0019	0.11
17	56458129	rs2240259	30*	13.11	6.53
17	59451169	rs12946080	135.72*	0.29	2.73
17	61681357	rs55853543	0.8	24.48	40.21*
17	65777227	rs9905398	1.66	21.1	31.51*
17	66394054	rs9889884	32.74*	1.54	2.63
17	71746227	rs2683164	0.19	26.33*	17.68
17	76808726	rs6501250	9.41	10.13	38.19*
17	77796889	rs1285245	0.49	27.04*	8.1
17	78494969	rs12945047	1.3	25.84*	9.96
17	79055531	rs11650131	5.27	25.82*	4.19
18	1811604	rs57383707	1.58	25.15	31.04*
18	2658279	rs611187	0.38	26.53*	1.05
18	5573994	rs1785426	84.19*	0.3	0.47
18	13260027	rs11080639	3.77	4.81	31.6*
18	19069699	rs78054198	29.8*	0.17	6.34
18	20949487	rs34016266	4.05	21.54	38.19*
18	22461398	rs4800191	1.2e-05	27.56*	30.96*
18	31614804	rs8091274	2.09	13.01	30.14*
18	39909305	rs7235999	2.74	28.08*	25.8
18	42600074	rs12967290	0.06	28.26*	16.61
18	46497298	rs11082719	32.2*	0.12	25.5
18	52520149	rs4142939	0.7	27.49*	2.04
18	52895329	rs185507582	0.39	0.6	36*
18	54512510	rs11659890	0.18	1.81	43.56*
18	56881633	rs9957264	0.05	31.64*	71.04*
18	57704084	rs12963831	1.53	32.28*	0.71
18	58417964	rs112099489	0.63	95.28*	16.28
18	60876114	rs2062011	1.02	25.89*	3.82
18	74509755	rs113769104	0.66	1.18	34.38*
18	77150335	rs9963656	67.28*	11.42	12.1
19	1149105	rs56207616	4.2	0.01	32.73*
19	1814025	rs12977787	0.37	39.59*	7.93
19	4071814	rs7256295	2.79	29.31*	0.37
19	4934292	rs2602696	0.59	7.03	33.99*
19	7225875	rs10419413	0.03	2.61	57.62*
19	12911340	rs1205171	2.03	10.48	37.26*
19	14172728	rs36014207	31.33*	0.66	1.16
19	30497886	rs17530179	1.55	26.49*	0.18
19	30982165	rs55700449	0.16	43.64*	26.53
19	33029646	rs10405015	49.7*	0.68	1.93
19	38150755	rs6508739	35.85*	2.71	8.53
19	41854916	rs11466321	1.2	0.22	36.5*
19	45324756	rs28399664	2.93	20.99	38.83*
19	45741333	rs11669910	1.27	26.16*	19.82
19	46114829	rs12052178	3.4	12.66	61.56*
20	1328766	rs73077645	35.66*	0.35	0.08
20	2799897	rs58625759	31.23*	5.96	5.88
20	14585566	rs59293650	29.86*	0.37	1.53
20	15813475	rs16996644	0.01	30.59*	5.8
20	32435497	rs13041078	5.69	0.55	42.78*
20	33565169	rs6120778	128.46*	0.36	10.52
20	39629400	rs6029510	37.29*	0.19	11.97
20	42825487	rs9875	16.79	3.86	45.23*
20	47396793	rs13044335	3.44	32.63*	0.2
20	50823599	rs1033714	0.0049	22.9	35.17*
20	52744121	rs2762918	51.39*	0.9	0.05
20	53444338	rs6023624	1.57	25.83*	4.86
20	55990405	rs737092	53.24*	2.17	0.26
20	56148376	rs6015032	34.38*	0.59	3.34
20	57379850	rs6064709	0.01	3.79	42.43*
20	60895234	rs34642860	50.09*	0.69	6.19
20	62417754	rs6089996	38.83*	0.12	1.03
21	16488686	rs2026852	53.62*	0.14	0.05
21	34205634	rs74775479	0.06	26.26*	9.64
21	35356814	rs2834318	46.11*	0.06	1.11
21	37804221	rs218643	54.05*	0.98	1.99
21	40308256	rs9977386	0.47	29.63*	0.09
21	42626362	rs9975388	1.07	25.84*	26.06
21	46487730	rs79585412	2.65	55.3*	22.56
22	28186287	rs5762354	29.92*	0.94	1.59
22	29941937	rs467510	29.86*	1.85	3.64
22	30657508	rs5763914	2.78	0.4	31.21*
22	40402817	rs1108047	38.18*	0.08	3.71
22	43113434	rs9623671	68.62*	0.24	1.48
22	50422348	rs36138276	0.71	0.25	53.91*
